# Supplementary material for: Juices and By-Products of Red-Fleshed Sweet Oranges: Assessment of Bioactive and Nutritional Compounds
Source: Foods. 2023 Jan 14;12(2):400. doi: 10.3390/foods12020400 (PMC9858198; doi:10.3390/foods12020400)
Supplement: Supplementary file 1 [file foods-12-00400-s001.zip]

Archive with 1 entries (1 files):
- foods-2142169-supplementary.xlsx
