# Supplementary material for: Juices and By-Products of Red-Fleshed Sweet Oranges: Assessment of Bioactive and Nutritional Compounds
Source: Foods. 2023 Jan 14;12(2):400. doi: 10.3390/foods12020400 (PMC9858198; doi:10.3390/foods12020400)
Supplement: Supplementary file 1 [file foods-12-00400-s001.zip › foods-2142169-supplementary.xlsx]

## Sheet: Hoja1
Table S1: Percentage of contribution of variables to total variance of principal component 1 and 2. TCAROT: total carotenoids; VITC: vitamin C; TP: total phenolic; TF: total flavonoids by spectrophotometry; TF-HPLC: total flavonoids by HPLC; TOC: tocopherols; SUC: sucrose; GLU: glucose; FRU: fructose; CA: citric acid; MA: malic acid; SA: succinic acid; QA: quinic acid.
Variables	PC1	PC2
TCAROT	13.49	0.31
VITC	4.41	0.07
DPPH	4.75	0.06
FRAP	4.68	0.09
TP	0.79	0.03
TF	0.3	3.89
TF-HPLC	0.32	4.3
ABTS-H	4.03	0.03
ABTS-L	2.84	0.87
TOC	3.11	1.32
SUC	2.78	0.01
GLU	4.57	0.19
FRU	2.47	0.04
CA	3.48	0.53
MA	3.39	0.02
SA	3.44	0.71
QA	1.04	2.15
Total	63.91	14.62
